# Supplementary material for: The genomic evolutionary dynamics and global circulation patterns of respiratory syncytial virus
Source: Nat Commun. 2024 Apr 10;15:3083. doi: 10.1038/s41467-024-47118-6 (PMC11006891; doi:10.1038/s41467-024-47118-6)
Supplement: Supplementary file 4 — Supplementary Table S1 [file 41467_2024_47118_MOESM4_ESM.xlsx]

## Sheet: Sheet1
RSVA				RSVB
genotype	UFB support	SH-aLRT support		genotype	UFB support	SH-aLRT support
A_1	100	88.5		B_1	97	80
A_10	100	100.0		B_2	100	100
A_11	100	100.0		B_3	100	100
A_12	100	100.0
A_13	100	100.0
A_14	100	99.9
A_15	100	100.0
A_16	100	100.0
A_17	100	91.0
A_18	100	99.9
A_19	100	100.0
A_2	100	100.0
A_20	100	86.3
A_21	100	98.2
A_22	100	93.6
A_23	100	100.0
A_24	100	80.9
A_25	97	84.7
A_26	100	100.0
A_3	100	99.3
A_4	100	96.3
A_5	100	90.3
A_6	100	98.8
A_7	100	90.5
A_8	100	91.2
A_9	95	83.1
